# Supplementary material for: Study on the Pauropoda (Myriapoda) from Tibet, China – Part II: New species and new record of the genus Samarangopus
Source: Zookeys. 2020 Apr 16;927:53–64. doi: 10.3897/zookeys.927.50100 (PMC7180168; doi:10.3897/zookeys.927.50100)
Supplement: XML Treatment for Samarangopus [file zookeys.927.50100-treatment1.xml]

<!DOCTYPE tp:taxon-treatment
  PUBLIC "-//TaxonX//DTD Taxonomic Treatment Publishing DTD v0 20100105//EN" "tax-treatment-NSO.dtd">
<tp:taxon-treatment xmlns:tp="http://www.plazi.org/taxpub"><tp:treatment-meta><kwd-group><label>Taxon classification</label><kwd><named-content xmlns:xlink="http://www.w3.org/1999/xlink" content-type="kingdom">Animalia</named-content></kwd><kwd><named-content xmlns:xlink="http://www.w3.org/1999/xlink" content-type="order">Tetramerocerata</named-content></kwd><kwd><named-content xmlns:xlink="http://www.w3.org/1999/xlink" content-type="family">Eurypauropodidae</named-content></kwd></kwd-group><mixed-citation publication-type="journal"><person-group><name><surname>Bu</surname><given-names>Yun</given-names></name></person-group><article-title>Study on the <tp:taxon-name><tp:taxon-name-part taxon-name-part-type="class">Pauropoda</tp:taxon-name-part></tp:taxon-name> (<tp:taxon-name><tp:taxon-name-part taxon-name-part-type="subphylum">Myriapoda</tp:taxon-name-part></tp:taxon-name>) from Tibet, China – Part II: New species and new record of the genus <italic><tp:taxon-name><tp:taxon-name-part taxon-name-part-type="genus" reg="Samarangopus">Samarangopus</tp:taxon-name-part></tp:taxon-name></italic></article-title><source>Zookeys</source><day>16</day><month>4</month><year>2020</year><volume>927</volume><fpage>53</fpage><lpage>64</lpage><pub-id pub-id-type="doi">10.3897/zookeys.927.50100</pub-id></mixed-citation></tp:treatment-meta><tp:nomenclature><label>Genus</label><tp:taxon-name><object-id xmlns:xlink="http://www.w3.org/1999/xlink" content-type="arpha" xlink:type="simple">B5851913-1301-5131-8AE7-BA6792BA917D</object-id>
              <tp:taxon-name-part taxon-name-part-type="genus" reg="Samarangopus">Samarangopus</tp:taxon-name-part>
            </tp:taxon-name><tp:taxon-authority>Verhoeff, 1934</tp:taxon-authority></tp:nomenclature><tp:treatment-sec sec-type="type species" id="SECID0EDEAC"><title>Type species.</title><p><italic><tp:taxon-name><tp:taxon-name-part taxon-name-part-type="genus" reg="Samarangopus">Samarangopus</tp:taxon-name-part> <tp:taxon-name-part taxon-name-part-type="species" reg="jacobsoni">jacobsoni</tp:taxon-name-part></tp:taxon-name></italic> (Silvestri, 1930).</p></tp:treatment-sec><tp:treatment-sec sec-type="diagnosis" id="SECID0EUEAC"><title>Diagnosis.</title><p>Fourth antennal segment with 3 well developed setae; globulus of sternal antennal branch g short-stalked; all legs 5-segmented; empodia with 1 anterior accessory claw (<xref ref-type="bibr" rid="B7">Scheller 2011</xref>).</p></tp:treatment-sec><tp:treatment-sec sec-type="distribution" id="SECID0E5EAC"><title>Distribution.</title><p>Palaearctic, Ethiopian, Oriental, and Australian regions.</p></tp:treatment-sec><ref-list><ref id="B7"><mixed-citation xmlns:xlink="http://www.w3.org/1999/xlink" xlink:type="simple"><person-group><name name-style="western"><surname>Scheller</surname><given-names>U</given-names></name></person-group> (<year>2011</year>) <article-title><tp:taxon-name><tp:taxon-name-part taxon-name-part-type="class">Pauropoda</tp:taxon-name-part></tp:taxon-name>.</article-title> In: <person-group><name name-style="western"><surname>Minelli</surname><given-names>A</given-names></name></person-group> (<role>Ed.</role>) <issue-title>Treatise on Zoology-Anatomy, Taxonomy, Biology: the Myriapoda (Vol.</issue-title><source>1). Brill, Leiden</source>, <fpage>467</fpage>–<lpage>508</lpage>. <ext-link xlink:type="simple" ext-link-type="doi" xlink:href="10.1163/9789004188266_022">https://doi.org/10.1163/9789004188266_022</ext-link></mixed-citation></ref></ref-list></tp:taxon-treatment>
