# Supplementary material for: Study on the Pauropoda (Myriapoda) from Tibet, China – Part II: New species and new record of the genus Samarangopus
Source: Zookeys. 2020 Apr 16;927:53–64. doi: 10.3897/zookeys.927.50100 (PMC7180168; doi:10.3897/zookeys.927.50100)
Supplement: XML Treatment for Samarangopus zhongi [file zookeys.927.50100-treatment2.xml]

<!DOCTYPE tp:taxon-treatment
  PUBLIC "-//TaxonX//DTD Taxonomic Treatment Publishing DTD v0 20100105//EN" "tax-treatment-NSO.dtd">
<tp:taxon-treatment xmlns:tp="http://www.plazi.org/taxpub"><tp:treatment-meta><kwd-group><label>Taxon classification</label><kwd><named-content xmlns:xlink="http://www.w3.org/1999/xlink" content-type="kingdom">Animalia</named-content></kwd><kwd><named-content xmlns:xlink="http://www.w3.org/1999/xlink" content-type="order">Tetramerocerata</named-content></kwd><kwd><named-content xmlns:xlink="http://www.w3.org/1999/xlink" content-type="family">Eurypauropodidae</named-content></kwd></kwd-group><mixed-citation publication-type="journal"><person-group><name><surname>Bu</surname><given-names>Yun</given-names></name></person-group><article-title>Study on the <tp:taxon-name><tp:taxon-name-part taxon-name-part-type="class">Pauropoda</tp:taxon-name-part></tp:taxon-name> (<tp:taxon-name><tp:taxon-name-part taxon-name-part-type="subphylum">Myriapoda</tp:taxon-name-part></tp:taxon-name>) from Tibet, China – Part II: New species and new record of the genus <italic><tp:taxon-name><tp:taxon-name-part taxon-name-part-type="genus" reg="Samarangopus">Samarangopus</tp:taxon-name-part></tp:taxon-name></italic></article-title><source>Zookeys</source><day>16</day><month>4</month><year>2020</year><volume>927</volume><fpage>53</fpage><lpage>64</lpage><pub-id pub-id-type="doi">10.3897/zookeys.927.50100</pub-id></mixed-citation></tp:treatment-meta><tp:nomenclature><tp:taxon-name><object-id xmlns:xlink="http://www.w3.org/1999/xlink" content-type="arpha" xlink:type="simple">D105419A-EC46-5461-B757-BBB0A01AFB2C</object-id>
              <tp:taxon-name-part taxon-name-part-type="genus" reg="Samarangopus">Samarangopus</tp:taxon-name-part>
              <tp:taxon-name-part taxon-name-part-type="species" reg="zhongi">zhongi</tp:taxon-name-part>
              <object-id xmlns:xlink="http://www.w3.org/1999/xlink" content-type="zoobank" xlink:type="simple">http://zoobank.org/8A4279A5-7389-45DC-A026-D3E523CA0F33</object-id>
            </tp:taxon-name><tp:taxon-status xmlns:xlink="http://www.w3.org/1999/xlink" xlink:type="simple">sp. nov.</tp:taxon-status><xref ref-type="fig" rid="F1">Figures 1</xref><xref ref-type="fig" rid="F2">, 2</xref><xref ref-type="fig" rid="F3">, 3</xref></tp:nomenclature><tp:treatment-sec sec-type="material" id="SECID0EXGAC"><title>Material examined.</title><p><bold><italic>Holotype</italic></bold>, male adult with 9 pairs of legs (slide no. XZ-PA2015004) (<abbrev xmlns:xlink="http://www.w3.org/1999/xlink" content-type="institution" xlink:title="Shanghai Natural History Museum" id="ABBRID0ECHAC" xlink:type="simple">SNHM</abbrev>), China, Tibet, Motuo county, Dexing town, extracted from soil samples in a broad-leaf forest, alt. 1100 m, <named-content xmlns:xlink="http://www.w3.org/1999/xlink" content-type="dwc:verbatimCoordinates" xlink:type="simple"><named-content content-type="geo-json" specific-use="{&#34;type&#34;:&#34;Point&#34;,&#34;coordinates&#34;:[95.433333,29.666667]}" id="NCID0EKHAC" xlink:type="simple">29°40'N, 95°26'E</named-content></named-content>, 3-XI-2015, coll. Y. Bu. <bold><italic>Paratypes</italic></bold>, 5 male adults with 9 pairs of legs (slides no. XZ-PA2015001, XZ-PA2015006, XZ-PA2015052, XZ-PA2015056, XZ-PA2015057) (<abbrev xmlns:xlink="http://www.w3.org/1999/xlink" content-type="institution" xlink:title="Shanghai Natural History Museum" id="ABBRID0ESHAC" xlink:type="simple">SNHM</abbrev>), 3 female adults, with 9 pairs of legs (slides no. XZ-PA2015005, XZ-PA2015024, XZ-PA2015054) (<abbrev xmlns:xlink="http://www.w3.org/1999/xlink" content-type="institution" xlink:title="Shanghai Natural History Museum" id="ABBRID0EXHAC" xlink:type="simple">SNHM</abbrev>), same data as holotype. Other material, 1 juvenile, with 6 pairs of legs (slides no. XZ-PA2015051) (<abbrev xmlns:xlink="http://www.w3.org/1999/xlink" content-type="institution" xlink:title="Shanghai Natural History Museum" id="ABBRID0E3HAC" xlink:type="simple">SNHM</abbrev>), same data as holotype.</p></tp:treatment-sec><tp:treatment-sec sec-type="diagnosis" id="SECID0EBIAC"><title>Diagnosis.</title><p><italic><tp:taxon-name><tp:taxon-name-part taxon-name-part-type="genus" reg="Samarangopus">Samarangopus</tp:taxon-name-part> <tp:taxon-name-part taxon-name-part-type="species" reg="zhongi">zhongi</tp:taxon-name-part></tp:taxon-name></italic> sp. nov. is characterized by one pair of spiniform appendage on sternum of last trunk segment, 28–34 marginal protuberances on tergite I, the distal quarter of bothriotricha <italic>T</italic><sub>3</sub> golf-club-shaped, and the leaf-shaped seta <italic>st</italic> on tergum of pygidium.</p></tp:treatment-sec><tp:treatment-sec sec-type="description" id="SECID0EXIAC"><title>Description.</title><p>Adult body length (0.62–) 0.69 (–0.75) mm (<italic>n</italic> = 9); body yellow to brown (Figs <xref ref-type="fig" rid="F1">1A</xref>, <xref ref-type="fig" rid="F3">3A</xref>).</p><p><bold><italic>Head</italic></bold> (Figs <xref ref-type="fig" rid="F1">1D</xref>, <xref ref-type="fig" rid="F3">3E</xref>) setae strongly reduced, dorsally with first row setae <italic>a</italic><sub>1</sub> and 1 pair of lateral setae, other setae absent. Temporal organs rectangular in tergal view, length 0.9 of shortest interdistance, glabrous. Tiny pistils present laterally.</p><p><bold><italic>Antennae</italic></bold> (Figs <xref ref-type="fig" rid="F1">1E</xref>, <xref ref-type="fig" rid="F3">3C</xref>). Chaetotaxy of segments 1–4: 2/2/2(g’)/3. Setae thin, cylindrical, striate, length of seate on segment 4: <italic>p</italic> =14 (–15) μm, <italic>p</italic>’ =14 (–17) μm, <italic>p</italic>’’ =12 (–15) μm; <italic>u</italic> and <italic>r</italic> absent. Tergal branch <italic>t</italic> cylindrical, (2.1–) 2.6 times as wide as greatest diameter and 1.0 (–1.1) times as long as sternal branch. Sternal branch <italic>s</italic> with distinct anterior indentation at level of <italic>F2</italic>, 1.9 (–2.3) times as long as greatest diameter, anterodistal corner distinctly truncate. Seta <italic>q</italic> similar to setae of segment 4, 15 (–17) μm, (0.9 of–) 1.1 times as long as the length of <italic>s.</italic> Globulus <italic>g</italic> with conical stalk, length of <italic>g</italic> (8–10 μm) 1.7 (–1.8) times as long as its greatest diameter; the latter 0.3 (–0.4) of greatest diameter of <italic>t</italic>; 10 bracts, capsule spherical, diameter = 4–5 μm; stalk length 4–5 μm. Relative lengths of flagella (base segments included): <italic>F</italic><sub>1</sub> = 100, <italic>F</italic><sub>2</sub> = 48 (–55), <italic>F</italic><sub>3</sub> = (78–) 84 (–89). Lengths of base segments: <italic>bs</italic><sub>1</sub> = (10–) 12, <italic>bs</italic><sub>2</sub> = 5 (–7), <italic>bs</italic><sub>3</sub> = 10 (–11) μm. <italic>F</italic><sub>1</sub> (4.1–) 4.4 times as long as <italic>t</italic>, <italic>F</italic><sub>2</sub> and <italic>F</italic><sub>3</sub> (1.9–) 2.3 and (3.2–) 3.7 times as long as sternal branch <italic>s</italic>, respectively. Calyces of <italic>F</italic><sub>1</sub> largest, conical, those of <italic>F</italic><sub>2</sub> and <italic>F</italic><sub>3</sub> smaller, subhemispherical.</p><fig id="F1" position="float" orientation="portrait"><object-id xmlns:xlink="http://www.w3.org/1999/xlink" content-type="doi" xlink:type="simple">10.3897/zookeys.927.50100.figure1</object-id><object-id xmlns:xlink="http://www.w3.org/1999/xlink" content-type="arpha" xlink:type="simple">3CCB3EA2-E781-5FB6-9221-F71663CBFB00</object-id><label>Figure 1.</label><caption><p><italic><tp:taxon-name><tp:taxon-name-part taxon-name-part-type="genus" reg="Samarangopus">Samarangopus</tp:taxon-name-part> <tp:taxon-name-part taxon-name-part-type="species" reg="zhongi">zhongi</tp:taxon-name-part></tp:taxon-name></italic> sp. nov. (holotype) <bold>A</bold> body, tergal view <bold>B</bold> tergite I, right side <bold>C</bold> protuberances on posterolateral corner of tergite I, right side <bold>D</bold> head, anteriodorsal view <bold>E</bold> left antenna, tergal view <bold>F</bold><italic>T</italic><sub>3</sub><bold>G</bold><italic>T</italic><sub>5</sub><bold>H</bold> setae on coxa (left) and trochanter (right) of leg 9. Scale bars: 20 μm.</p></caption><graphic xmlns:xlink="http://www.w3.org/1999/xlink" xlink:href="zookeys-927-053-g001.jpg" position="float" orientation="portrait" xlink:type="simple" id="oo_400835.jpg"><uri content-type="original_file" xlink:type="simple">https://binary.pensoft.net/fig/400835</uri></graphic></fig><p><bold><italic>Trunk</italic>.</bold> Setae of collum segment similar, furcate, branches tapering, pointed; main branch striate; secondary branch rudimentary, glabrous; both setae length 10 (–11) μm (Fig. <xref ref-type="fig" rid="F2">2A</xref>). Appendages barrel-shaped; caps flat (Fig. <xref ref-type="fig" rid="F2">2A</xref>). Sternite process broad and low, with anterior V-shaped incision. Tergites densely covered with protuberances (Figs <xref ref-type="fig" rid="F1">1A–C</xref>, <xref ref-type="fig" rid="F3">3D, L</xref>). Three main types of protuberances observed: large and stalked protuberances present on anterior margin of tergite I and lateral margins of I–VI; smaller fungiform protuberances with transparent hat and subcylindrical foot; small cylindrical cuticular structures with distal candle flame-like vesicle surrounded by circular collar. Cuticles between these structures coarse. Number of marginal protuberances: I, (28–) 34; II, 1 small- <italic>T</italic><sub>1</sub>-1 small-(9–10); III, 1 small-7- <italic>T</italic><sub>2</sub>-l small-7; IV, 1 small-(7–8)- <italic>T</italic><sub>3</sub>-l small-5; V, 1 small-(7–9)- <italic>T</italic><sub>4</sub>-1small-3; VI, (6–8)- <italic>T</italic><sub>5</sub>-l. Length/width ratio of tergites: I=0.56 (–0.6), II=0.35 (–0.37), III and IV = 0.38 (–0.43), V = 0.45 (–0.48), V = (0.54–) 0.57 (Fig. <xref ref-type="fig" rid="F1">1A</xref>). Sternum of last trunk segment with one pair of blunt, spiniform, pubescent posterior appendages (Figs <xref ref-type="fig" rid="F2">2B</xref>, <xref ref-type="fig" rid="F3">3I</xref>), 23 (–26) μm in length.</p><fig id="F2" position="float" orientation="portrait"><object-id xmlns:xlink="http://www.w3.org/1999/xlink" content-type="doi" xlink:type="simple">10.3897/zookeys.927.50100.figure2</object-id><object-id xmlns:xlink="http://www.w3.org/1999/xlink" content-type="arpha" xlink:type="simple">85BF9287-2144-5D2E-BCCF-C36F14314EF6</object-id><label>Figure 2.</label><caption><p><italic><tp:taxon-name><tp:taxon-name-part taxon-name-part-type="genus" reg="Samarangopus">Samarangopus</tp:taxon-name-part> <tp:taxon-name-part taxon-name-part-type="species" reg="zhongi">zhongi</tp:taxon-name-part></tp:taxon-name></italic> sp. nov. (holotype) <bold>A</bold> collum segment, sternal view <bold>B</bold> sternum of the last trunk segment, show spiniform appendages <bold>C</bold> tergum of pygidum <bold>D</bold> sternum of pygidum and anal plate <bold>E</bold> tarsus of leg 1 <bold>F</bold> tarsus of leg 9 <bold>G</bold> femur of leg 1 with appendage <bold>H</bold> male genital papillae. Scale bars: 20 μm.</p></caption><graphic xmlns:xlink="http://www.w3.org/1999/xlink" xlink:href="zookeys-927-053-g002.jpg" position="float" orientation="portrait" xlink:type="simple" id="oo_400836.jpg"><uri content-type="original_file" xlink:type="simple">https://binary.pensoft.net/fig/400836</uri></graphic></fig><p><bold><italic><tp:taxon-name><tp:taxon-name-part taxon-name-part-type="genus" reg="Bothriotricha">Bothriotricha</tp:taxon-name-part></tp:taxon-name></italic>.</bold> All with thin axes and short almost erect pubescence, <italic>T</italic><sub>1</sub>, <italic>T</italic><sub>2</sub>, <italic>T</italic><sub>4</sub>, and <italic>T</italic><sub>5</sub> with distal part curled (Fig. <xref ref-type="fig" rid="F1">1G</xref>), <italic>T</italic><sub>3</sub> shorter than others, with thicker axis and distal quarter flat, golf-club-shaped, densely pubescent (Figs <xref ref-type="fig" rid="F1">1F</xref>, <xref ref-type="fig" rid="F3">3L</xref>). Relative lengths of bothriotricha: <italic>T</italic><sub>1</sub> = 100, <italic>T</italic><sub>2</sub> = (91–) 94, <italic>T</italic><sub>3</sub> = (45–) 53, <italic>T</italic><sub>4</sub> = (100–) 106, <italic>T</italic><sub>5</sub> = 112 (–115).</p><p><bold><italic>Legs</italic>.</bold> All legs 5-segmented. Setae on coxa and trochanter of leg 9 similar to each other, thin, furcate, striate, with glabrous base, length of secondary branch 0.7 (–0.8) of primary one (Figs <xref ref-type="fig" rid="F1">1H</xref>, <xref ref-type="fig" rid="F3">3J</xref>). On more anterior legs these setae similar to those of collum segment (Fig. <xref ref-type="fig" rid="F3">3G</xref>); Tarsi tapering, those of leg 9 (1.9–) 2.5 times as long as greatest diameter; proximal seta striate 11 μm, (0.4–) 0.5 of the length of tarsus (22–28 μm) and (1.7–) 2.0 times as long as distal glabrous seta (5–6 μm) (Figs <xref ref-type="fig" rid="F2">2F</xref>, <xref ref-type="fig" rid="F3">3H</xref>). Cuticle of tarsus glabrous (Fig. <xref ref-type="fig" rid="F3">3F–H</xref>). Tarsus of leg 1 with only glabrous distal seta (Fig. <xref ref-type="fig" rid="F2">2E</xref>). All legs with large main claw and small setose anterior secondary claw, the former on those of leg 9 0.5 of tarsi. On anterior side of femur of leg 1 with 1 blunt granulated appendage (Figs <xref ref-type="fig" rid="F2">2G</xref>, <xref ref-type="fig" rid="F3">3F</xref>).</p><fig id="F3" position="float" orientation="portrait"><object-id xmlns:xlink="http://www.w3.org/1999/xlink" content-type="doi" xlink:type="simple">10.3897/zookeys.927.50100.figure3</object-id><object-id xmlns:xlink="http://www.w3.org/1999/xlink" content-type="arpha" xlink:type="simple">8EECB3E0-BAB5-5C46-893C-998F55A7B734</object-id><label>Figure 3.</label><caption><p><italic><tp:taxon-name><tp:taxon-name-part taxon-name-part-type="genus" reg="Samarangopus">Samarangopus</tp:taxon-name-part> <tp:taxon-name-part taxon-name-part-type="species" reg="zhongi">zhongi</tp:taxon-name-part></tp:taxon-name></italic> sp. nov. (holotype) <bold>A</bold> habitus, sternal view <bold>B</bold> anal plate <bold>C</bold> right antenna, sternal view <bold>D</bold> anterior margin of tergite I <bold>E</bold> head, tergal view <bold>F</bold> leg 1, arrow shows appendage on femur <bold>G</bold> setae on coxa and trochanter of leg 1 <bold>H</bold> tarsus of leg 9 <bold>I</bold> last trunk segment, arrows show one pair of appendages, sternal view <bold>J</bold> setae on coxa and trochanter of leg 9 <bold>K</bold> male genital papillae and coxa of leg 2 <bold>L</bold> right side margin of tergite IV and <italic>T</italic><sub>3</sub>. Scale bars: 100 μm (<bold>A</bold>); 20 μm (<bold>B–L</bold>).</p></caption><graphic xmlns:xlink="http://www.w3.org/1999/xlink" xlink:href="zookeys-927-053-g003.jpg" position="float" orientation="portrait" xlink:type="simple" id="oo_400837.jpg"><uri content-type="original_file" xlink:type="simple">https://binary.pensoft.net/fig/400837</uri></graphic></fig><p><bold><italic>Genital papillae</italic></bold> (Figs <xref ref-type="fig" rid="F2">2H</xref>, <xref ref-type="fig" rid="F3">3K</xref>). Base segments cylindrical. Length of papillae = 25 (–28) μm, greatest diameter =15 (–16) μm, length of seta= 9 (–11) μm. Proximal part of genital papillae subcylindrical, distal part conical, seta 0.4 (–0.5) of length of papilla. Cuticle glabrous. Coxal seta of leg 2 same as on leg 1 (Fig. <xref ref-type="fig" rid="F3">3G, K</xref>).</p><p><bold><italic>Pygidium</italic>. <italic>Tergum</italic></bold> (Fig. <xref ref-type="fig" rid="F2">2C</xref>). Posterior margin with 2 lateral triangular appendages between <italic>a</italic><sub>2</sub> and <italic>a</italic><sub>3</sub>. Setae annulated, <italic>a</italic><sub>1</sub> and <italic>a</italic><sub>2</sub> somewhat clavate, the former curved inwards and the latter almost straight; <italic>a</italic><sub>3</sub> straight, cylindrical, somewhat tapering, diverging; <italic>st</italic> leaf-shaped, glabrous. Lengths of setae: <italic>a</italic><sub>1</sub>= <italic>a</italic><sub>2</sub> =5 μm, <italic>a</italic><sub>3</sub> = 10 (–12) μm, <italic>st</italic> = 8 (–9) μm. Distances <italic>a</italic><sub>1</sub>–<italic>a</italic><sub>1</sub>=6 (–8) μm, <italic>a</italic><sub>1</sub>–<italic>a</italic><sub>2</sub>=5 (–6) μm, <italic>a</italic><sub>2</sub>–<italic>a</italic><sub>3</sub>=(4–) 5 μm, <italic>st</italic>–<italic>st</italic>=(8–) 10 μm.</p><p><bold><italic>Sternum</italic></bold> (Fig. <xref ref-type="fig" rid="F2">2D</xref>). Posterior margin between <italic>b</italic><sub>1</sub> straight. Setae thin, tapering, distally striate, pointed. Lengths of setae: <italic>b</italic><sub>1</sub>= (25–) 28 (–30) μm, <italic>b</italic><sub>2</sub>=17 (–20) μm, <italic>b</italic><sub>3</sub>= (11–) 13 μm. Distance <italic>b</italic><sub>1</sub>–<italic>b</italic><sub>1</sub>= (26–) 27 μm, <italic>b</italic><sub>2</sub>–<italic>b</italic><sub>2</sub>= 45 (–47) μm, <italic>b</italic><sub>1</sub>–<italic>b</italic><sub>2</sub>=15 (–16) μm, <italic>b</italic><sub>3</sub>–<italic>b</italic><sub>3</sub>= (18–) 20 μm. <italic>b</italic><sub>1</sub> 1.0 (–1.3) times as long as interdistance, <italic>b</italic><sub>2</sub> (0.9 of–) 1.1 times as long as distance <italic>b</italic><sub>1</sub> –<italic>b</italic><sub>2</sub>, <italic>b</italic><sub>3</sub> (0.6–) 0.7 of interdistance.</p><p><bold><italic>Anal plate</italic></bold> (Figs <xref ref-type="fig" rid="F2">2D</xref>, <xref ref-type="fig" rid="F3">3B</xref>) (2.1–) 2.2 times as long as broad, tapering posteriorly; lateral margins with a pair of thin, diverging, cylindrical, distal part faintly inflated, pubescent branches which are (0.3–) 0.4 of the length of plate; posterior 2/5 of plate divided into 2 tapering branches by a narrow V-shaped incision, each branch with 2 appendages: a submedian short, straight, tapering, glabrous one and a stalked bladder of triangular shape in sternal view. Bladder-shaped appendages (0.6–) 0.7 of length of plate. Plate glabrous, bladder-shaped appendages with short erect pubescence.</p></tp:treatment-sec><tp:treatment-sec sec-type="etymology" id="SECID0EJKAE"><title>Etymology.</title><p>The new species is dedicated in honor of the late Professor Zhong Yang (1964–2017) who was an eminent botanist from Fudan University and Tibet University, for his great contribution to the knowledge of flora and biodiversity of Tibet. This study is also to express my great gratitude to his help.</p></tp:treatment-sec><tp:treatment-sec sec-type="distribution" id="SECID0EOKAE"><title>Distribution.</title><p>Known only from the type locality.</p></tp:treatment-sec><tp:treatment-sec sec-type="remarks" id="SECID0ETKAE"><title>Remarks.</title><p><italic><tp:taxon-name><tp:taxon-name-part taxon-name-part-type="genus" reg="Samarangopus">Samarangopus</tp:taxon-name-part> <tp:taxon-name-part taxon-name-part-type="species" reg="zhongi">zhongi</tp:taxon-name-part></tp:taxon-name></italic> sp. nov. can be easily distinguished from all other congeners by the presence of the one pair of spiniform appendages on the sternal side of last trunk segment. It is most similar to <italic><tp:taxon-name><tp:taxon-name-part taxon-name-part-type="genus" reg="Samarangopus">S.</tp:taxon-name-part> <tp:taxon-name-part taxon-name-part-type="species" reg="campanulatus">campanulatus</tp:taxon-name-part></tp:taxon-name></italic> Scheller, 2004 from Vietnam in the shape of anal plate, the chaetotaxy of pygidium and the protuberances on the body. It can be distinguished from <italic><tp:taxon-name><tp:taxon-name-part taxon-name-part-type="genus" reg="Samarangopus">S.</tp:taxon-name-part> <tp:taxon-name-part taxon-name-part-type="species" reg="campanulatus">campanulatus</tp:taxon-name-part></tp:taxon-name></italic> by: the spiniform appendages on the sternum of last trunk segment (present in <italic><tp:taxon-name><tp:taxon-name-part taxon-name-part-type="genus" reg="Samarangopus">S.</tp:taxon-name-part> <tp:taxon-name-part taxon-name-part-type="species" reg="zhongi">zhongi</tp:taxon-name-part></tp:taxon-name></italic> sp. nov. vs absent in <italic><tp:taxon-name><tp:taxon-name-part taxon-name-part-type="genus" reg="Samarangopus">S.</tp:taxon-name-part> <tp:taxon-name-part taxon-name-part-type="species" reg="campanulatus">campanulatus</tp:taxon-name-part></tp:taxon-name></italic>), shape of bothriotricha <italic>T</italic><sub>3</sub> (distal quarter golf-club-shaped, densely pubescent in <italic><tp:taxon-name><tp:taxon-name-part taxon-name-part-type="genus" reg="Samarangopus">S.</tp:taxon-name-part> <tp:taxon-name-part taxon-name-part-type="species" reg="zhongi">zhongi</tp:taxon-name-part></tp:taxon-name></italic> sp. nov. vs distal 2/5 part clavate, end-swelling in <italic><tp:taxon-name><tp:taxon-name-part taxon-name-part-type="genus" reg="Samarangopus">S.</tp:taxon-name-part> <tp:taxon-name-part taxon-name-part-type="species" reg="campanulatus">campanulatus</tp:taxon-name-part></tp:taxon-name></italic>), shape of seta <italic>st</italic> on tergum of pygidium (leaf-shaped in <italic><tp:taxon-name><tp:taxon-name-part taxon-name-part-type="genus" reg="Samarangopus">S.</tp:taxon-name-part> <tp:taxon-name-part taxon-name-part-type="species" reg="zhongi">zhongi</tp:taxon-name-part></tp:taxon-name></italic> sp. nov. vs lanceolate in <italic><tp:taxon-name><tp:taxon-name-part taxon-name-part-type="genus" reg="Samarangopus">S.</tp:taxon-name-part> <tp:taxon-name-part taxon-name-part-type="species" reg="campanulatus">campanulatus</tp:taxon-name-part></tp:taxon-name></italic>), the shape of proximal seta on tarsus 9 (striated in <italic><tp:taxon-name><tp:taxon-name-part taxon-name-part-type="genus" reg="Samarangopus">S.</tp:taxon-name-part> <tp:taxon-name-part taxon-name-part-type="species" reg="zhongi">zhongi</tp:taxon-name-part></tp:taxon-name></italic> sp. nov. vs glabrous in <italic><tp:taxon-name><tp:taxon-name-part taxon-name-part-type="genus" reg="Samarangopus">S.</tp:taxon-name-part> <tp:taxon-name-part taxon-name-part-type="species" reg="campanulatus">campanulatus</tp:taxon-name-part></tp:taxon-name></italic>), and the shape of appendage on the femur of leg 1 (broad triangular in <italic><tp:taxon-name><tp:taxon-name-part taxon-name-part-type="genus" reg="Samarangopus">S.</tp:taxon-name-part> <tp:taxon-name-part taxon-name-part-type="species" reg="zhongi">zhongi</tp:taxon-name-part></tp:taxon-name></italic> sp. nov. vs blunt cylindrical in <italic><tp:taxon-name><tp:taxon-name-part taxon-name-part-type="genus" reg="Samarangopus">S.</tp:taxon-name-part> <tp:taxon-name-part taxon-name-part-type="species" reg="campanulatus">campanulatus</tp:taxon-name-part></tp:taxon-name></italic>) . The shape of posterior appendage on anal plate of the new species is also similar to <italic><tp:taxon-name><tp:taxon-name-part taxon-name-part-type="genus" reg="Samarangopus">S.</tp:taxon-name-part> <tp:taxon-name-part taxon-name-part-type="species" reg="tuberosus">tuberosus</tp:taxon-name-part></tp:taxon-name></italic> Scheller, 2007 from Singapore and <italic><tp:taxon-name><tp:taxon-name-part taxon-name-part-type="genus" reg="Samarangopus">S.</tp:taxon-name-part> <tp:taxon-name-part taxon-name-part-type="species" reg="cylindratus">cylindratus</tp:taxon-name-part></tp:taxon-name></italic> Scheller, 2009 from Indonesia. The new species differs from <italic><tp:taxon-name><tp:taxon-name-part taxon-name-part-type="genus" reg="Samarangopus">S.</tp:taxon-name-part> <tp:taxon-name-part taxon-name-part-type="species" reg="tuberosus">tuberosus</tp:taxon-name-part></tp:taxon-name></italic> in the shape of setae <italic>b</italic><sub>2</sub> on pygidium (slender and pointed in <italic><tp:taxon-name><tp:taxon-name-part taxon-name-part-type="genus" reg="Samarangopus">S.</tp:taxon-name-part> <tp:taxon-name-part taxon-name-part-type="species" reg="zhongi">zhongi</tp:taxon-name-part></tp:taxon-name></italic> sp. nov. vs large and lanceolate in <italic><tp:taxon-name><tp:taxon-name-part taxon-name-part-type="genus" reg="Samarangopus">S.</tp:taxon-name-part> <tp:taxon-name-part taxon-name-part-type="species" reg="tuberosus">tuberosus</tp:taxon-name-part></tp:taxon-name></italic>). It differs from <italic><tp:taxon-name><tp:taxon-name-part taxon-name-part-type="genus" reg="Samarangopus">S.</tp:taxon-name-part> <tp:taxon-name-part taxon-name-part-type="species" reg="cylindratus">cylindratus</tp:taxon-name-part></tp:taxon-name></italic> in the shape of appendages of the collum segment (barrel-shaped in <italic><tp:taxon-name><tp:taxon-name-part taxon-name-part-type="genus" reg="Samarangopus">S.</tp:taxon-name-part> <tp:taxon-name-part taxon-name-part-type="species" reg="zhongi">zhongi</tp:taxon-name-part></tp:taxon-name></italic> sp. nov. vs cylindrical and large in <italic><tp:taxon-name><tp:taxon-name-part taxon-name-part-type="genus" reg="Samarangopus">S.</tp:taxon-name-part> <tp:taxon-name-part taxon-name-part-type="species" reg="cylindratus">cylindratus</tp:taxon-name-part></tp:taxon-name></italic>).</p></tp:treatment-sec></tp:taxon-treatment>
